# Supplementary material for: Dynamics of Microbial Communities in Phototrophic Polyhydroxyalkanoate Accumulating Cultures
Source: Microorganisms. 2022 Feb 3;10(2):351. doi: 10.3390/microorganisms10020351 (PMC8874877; doi:10.3390/microorganisms10020351)
Supplement: Supplementary file 1 [file microorganisms-10-00351-s001.zip]

Archive with 1 entries (1 files):
- microorganisms-1555926-supplementary.pdf
